# Supplementary material for: A Systematic Literature Review of Variables Associated with the Occurrence of African Swine Fever
Source: Viruses. 2025 Jan 30;17(2):192. doi: 10.3390/v17020192 (PMC11860392; doi:10.3390/v17020192)
Supplement: Supplementary file 1 [file viruses-17-00192-s001.zip]

Archive with 1 entries (1 files):
- viruses-3402469-supplementary.pdf
